# Supplementary material for: Efficacy of MSC in Patients with Severe COVID-19: Analysis of the Literature and a Case Study
Source: Stem Cells Transl Med. 2022 Oct 1;11(11):1103–12. doi: 10.1093/stcltm/szac067 (PMC9672850; doi:10.1093/stcltm/szac067)
Supplement: szac067_suppl_Supplementary_Table [file szac067_suppl_supplementary_table.xlsx]

## Sheet: Sheet1
Rank	NCT Number	Cell Type	Phase	Route	Dose	Repeat Dose	Max Dose	Total Dose	Sponsor/Collaborator	Enrolled
					(Millions)
1	NCT03042143	Umbilical derived CD362	1, 2	-	400	-	400	400	Belfast Health and Social Care Trust	75
2	NCT04252118	MSCs	1	IV	30	0, 3, 6	30	90	Beijing 302 Hospital	20
3	NCT04269525	UC	2	IV	33	0, 2, 4, 6	33	132	ZhiYong Peng	16
4	NCT04273646	UC	NA	IV	0.5/kg	0, 2, 4, 6	35	140	Wuhan Union Hospital, China	48
5	NCT04288102	UC	2	IV	40	0, 3, 6	40	120	Beijing 302 Hospital	100
6	NCT04293692	UC	NA	IV	0.5/kg	0, 2, 4, 6	35	140	Puren Hospital Affiliated to Wuhan University of Science and Tech	0
7	NCT04302519	Dental pulp	1	IV	1.0/kg	0, 2, 6	70	210	CAR-T Biotehcnology Co	24
8	NCT04313322	WJ-MSCs	1	IV	1.0/kg	0, 3, 7	70	210	Stem Cells Arabia	5
9	NCT04315987	NestCell	2	IV	20	0, 2, 4, 6	20	80	Azidus Brasil	90
10	NCT04333368	UC-WJ	1, 2	IV	1.0/kg	0, 2, 4	70	210	Assistance Publique – Hôpitaux de Paris	47
11	NCT04336254	Dental pulp	1, 2	IV	30	0, 3, 6	30	90	Renmin Hospital of Wuhan University	20
12	NCT04339660	UC	1, 2	IV	1.0/kg	0, 7	70	140	Puren Hospital Affiliated to Wuhan University	30
13	NCT04345601	MSCs	1, 2	IV	100	-	100	100	Baylor College of Medicine	30
14	NCT04346368	BM	1, 2	IV	1.0/kg	-	70	70	Guangzhou Institute of Respiratory Dis.	20
15	NCT04348435	HB-adMSCs	2	IV	50, 100, 200	w: 0, 2, 6, 10, 14	200	1000	Hope Biosciences	100
16	NCT04348461	Adipose	2	-	1.5/kg	2x	105	210	Instituto de Investigación Sanitaria de la Fundación Jiménez Díaz	100
17	NCT04349631	HB-adMSCs	2	IV	-	5x	-	-	Hope Biosciences	56
18	NCT04352803	Adipose	1	IV	0.5/kg	-	35	35	Regeneris Medical	20
19	NCT04355728	UC	1, 2	IV	100	0, 2	100	200	Camillo Ricordi	24
20	NCT04361942	MSCs	2	IV	1.0/kg	-	70	70	Red de Terapia Celular	24
21	NCT04362189	HB-adMSCs	2	IV	100	0, 3, 7, 10	100	400	Hope Biosciences	100
22	NCT04366063	MSCs	2, 3	IV	100	0, 2 (EV on 4, 6)	100	200	Royan Institute	60
23	NCT04366271	UC	2	IV	-	-	-	-	Hospital Infantil Universitario Niño Jesús	106
24	NCT04366323	Adipose	1, 2	IV	80	2x	80	160	Andalusian Network for Design and Translation of Advanced Therapies	26
25	NCT04366830	Remstemcel	EAP	IV	2/kg	2x	140	280	Mesoblast International Sàrl	-
26	NCT04371393	Remstemcel	3	IV	2/kg	0, 4	140	280	Icahn School of Medicine at Mt. Sinai/Mesoblast	223
27	NCT04371601	UC	1	IV	1.0/kg	0, 4, 8, 12	70	280	Fuzhou General Hospital	60
28	NCT04377334	BM	2	IV	-	-	-	-	University Hospital Tuebingen	40
29	NCT04382547	Allo Olfactory mucosa-derived	1, 2	IV	-	-	-	-	Institute of Biophysics and Cell Engineering of NAS of Belarus	40
30	NCT04389450	PLX-PAD	2	IM	300	0, 7	300	600	Pluristem Ltd.	140
31	NCT04390139	WJ-MSCs	1, 2	IV	1.0/kg	0, 2	70	140	Banc de Sang iI Teixits	30
32	NCT04390152	WJ-MSCs	1, 2	IV	50	2x	50	100	BioXcellerator / Clinical Somer	40
33	NCT04392778	MSCs	1, 2	IV	3.0/kg	0, 3, 6	210	630	SBÜ Dr. Sadi Konuk Eğitim ve Araştırma Hastanesi	30
34	NCT04397796	BM	1	-	-	-	-	-	NantKwest, Inc.	45
35	NCT04398303	UC (ACT-20-MSC)	1, 2	IV	1.0/kg	-	70	70	Aspire Health Science	70
36	NCT04399889	UC	1, 2	IV	1.0/kg	0, 1, 2	70	210	The Marcus Foundation	30
37	NCT04400032	BM	1	IV	25, 50, 90	0, 1, 2	90	75, 150, 270	Ottawa Hospital Research Institute, Stem Cell Network	9
38	NCT04416139	MSCs	2	IV	1.0/kg	-	70	70	Instituto Nacional de Ciencias Medicas y Nutricion Salvador Zubiran	10
39	NCT04428801	Celltex-AdMSCs	2	IV	200	0, 2, 4	200	600	Celltex Therapeutics Corporation	200
40	NCT04429763	UC	2	IV	1.0/kg	-	70	70	Trustem	30
41	NCT04437823	UC	2	IV	0.5/kg	0, 2, 4	35	105	Jinnah Hospital / John’s Hopkins University	20
42	NCT04444271	MSCs	2	IV	2/kg	0, 6	140	280	Dr. Zaineb Akram	20
43	NCT04445220	MScs via SBI-101	1, 2	IV	250, 750	-	750	250, 750	Sentien Biotechnologies, Inc.	22
44	NCT04445454	BM	1, 2	IV	1.5/kg, 3.0/kg	0, 3, 6	210	630	University of Liege	20
45	NCT04447833	BM	1	IV	1.0/kg, 2.0/kg	-	140	70, 140	Uppsala University	9
46	NCT04452097	UC	1,2	IV	0.5/kg, 1.0/kg, 1.5/kg	-	105	35, 70, 105	Invitrx Therapeutics, Inc , Baylx Inc.	39
47	NCT04456361	WJ	1	IV	100	-	100	100	Instituto de Medicina Regenerativa	9
48	NCT04456439	Remstemcel-L	EAP	IV	2	0, 5	2	4	Mesoblast International Sàrl, Mesoblast Ltd.	50
49	NCT04457609	UC	1	IV	1.0/kg	-	70	70	Indonesia University	40
50	NCT04461925	Placenta	1, 2	IV	1.0/kg	0, 3, 6	70	210	Institute of Cell Therapy, Kyiv City Clinical Hospital # 4	30
51	NCT04466098	MSCs	2	IV	300	0, 2, 4	300	600	Masonic Cancer Center, University of Minnesota	30
52	NCT04467047	MSCs	1	IV	1.0/kg	-	70	70	Hospital de Clinicas de Porto Alegre	10
53	NCT04490486	UC	1	IV	100	0, 3	100	200	Joshua M Hare, University of Miami	21
54	NCT04492501	BM	NA	IV	2.0/kg	-	140	140	Pak Emirates Military Hospital Rawalpindi, UNICEF	600
55	NCT04494386	Umbilical Cord Lining	1, 2	IV	100	0, 2	100	100, 200	Restem, LLC.	60
56	NCT04522986	Adipose	1	IV	100	w: 0, 1, 2, 3	100	400	Rohto Pharmaceutical Co., Ltd.	6
57	NCT04525378	MSCs	1	IV	25, 50, 100	0, 2	100	50, 100	D’Or Institute for Research and Education	20
58	NCT04527224	Adipose	1, 2	IV	-	-	-	-	Nature Cell Co. Ltd.	10
59	NCT04535856	MSCs	1	IV	50, 100	-	100	50, 100	NIH R&D, Ministry of Health Republic of Indonesia Daewoong Pharmaceutical Co. LTD. , Ina-Respond	9
60	NCT04537351	Cymerus MSCs	1, 2	IV	2.0/kg	0, 2	140	280	Cerebral Palsy Alliance Research Institute, Cynata Therapeutics Ltd	24
61	NCT04565665	UC	1	IV	-	0, 6	-	-	M.D. Anderson Cancer Center, National Cancer Institute	70
62	NCT04573270	UC	1	IV	-	-	-	-	Thomas Advanced Medical LLC, Heartstem Institute	40
63	NCT04611256	Adipose	1	IV	1.0/kg	0, 2	70	140	Hospital Reg. Lic. Adolfo Lopez Mateos, Instituto de Terapia Celular	20
64	NCT04614025	PLX-PAD	2	IM	300	-	300	300	Pluristem Ltd.	40
65	NCT04615429	MSCs	2	IV	1.0/kg	-	70	70	Cristina Avendaño Solá, Puerta de Hierro University Hospital	20
66	NCT04625738	WJ	2	IV	0.5/kg (3,5), 1.0/kg (0)	0, 3, 5	70	140	Central Hospital, Nancy, France	30
67	NCT04629105	Longeveron	1	IV	100	0, 3, 6	100	300	Longeveron LLC	70
68	NCT04713878	MSCs	NA	IV	1.0/kg	0, 2, 4	70	210	Kanuni Sultan Suleyman Training and Research Hospital	21
69	NCT04728698	Adipose	2	IV	1.0/kg, 1.5/kg	-	105	70, 105	Sorrento Therapeutics, Inc.	100
70	NCT04780685	BM	2	IV	-	0, 3	-	-	Stemedica Cell Technologies, Inc. , bioRASI, LLC	40
71	NCT04798066	HB-adMSCs	EAP	IV	200	5x	-	1000	Hope Biosciences Stem Cell Research Foundation
72	NCT04865107	UC	2	IV	90	0, 1, 2	90	270	Ottawa Hospital Research Institute	54
73	NCT04869397	WJ	2	IV	100	-	100	100	McGill University Health Centre	48
74	NCT04888949	Adipose	2	IV	100	0, 7, 14, 21	100	400	Rohto Pharmaceutical Co., Ltd.	20
75	NCT04896853	WJ	1	IV	25, 100, 200	-	200	25, 100, 200	NextCell Pharma Ab	9
76	NCT04898088	MSCs	NA	IV	-	0, 30, 60	-	-	SBÜ Dr. Sadi Konuk Eğitim ve Araştırma Hastanesi , Istinye Univ	30
77	NCT04903327	COVI-MSCs	2	IV	30	0, 2, 4	30	90	Sorrento Therapeutics, Inc.	100
78	NCT04905836	COVI-MSCs	2	IV	30	0, 2, 4	30	90	Sorrento Therapeutics, Inc.	60
79	NCT04909892	COVI-MSCs	2	IV	18.5, 37	0, 2, 4	37	55.5, 111	Sorrento Therapeutics, Inc.	0
80	NCT04992247	COVI-MSCs	2	IV	30, 60, 90	0, 2, 4	90	90, 180, 270	Sorrento Therapeutics, Inc.	60
81	NCT05017298	Adipose	2	IV	200	0, 3, 6	200	600	Celltex Therapeutics Corporation	30
82	NCT05019287	menstrual blood	1, 2	IV	-	0, 1, 2, 3	-	-	Avicenna Research Institute, Tehran Univ of Medical Sciences	29
